# Supplementary material for: Massive genome reduction predates the divergence of Symbiodiniaceae dinoflagellates
Source: ISME J. 2024 Apr 24;18(1):wrae059. doi: 10.1093/ismejo/wrae059 (PMC11114475; doi:10.1093/ismejo/wrae059)
Supplement: Shah_SupplementaryTables_1-17_ISMEJ_R2_wrae059 [file shah_supplementarytables_1-17_ismej_r2_wrae059.xlsx]

## Sheet: ST1
Supplementary Table 1. Genome and transcriptome data generated in this study for the three E. voratum isolates.
Genome data
Platform	Data generated (Gb)	N50 (Kb)	Number of reads
E. voratum RCC1521
PacBio CLR subreads	170	25.6	11474220
MinION reads	21.9	27.5	1305913
Illumina short reads	326	151	2201233980
Total data	517.9
E. voratum rt-383
PacBio HiFi CCS reads	22.4	15.5	1466731
MinION reads	7.4	22	754917
PromethION reads	4.1	24.6	518153
Illumina short reads	243.2	0.15	1610596350
Total data	277.1
E. voratum CCMP421
10X Linked reads	176	151	1166898844
Transcriptome data
	Data generated (Gb)	N50 (Kb)	Number of reads	BUSCO v5.1.2 alveolata_odb10 (%)	Comments
E. voratum RCC1521
RNA-Seq	193	1.7 (from 151,312 de novo assembled transcripts)	1391903754	96
Iso-Seq	0.354	2.9	136,908 (clustered, polished transcripts)	59
E. voratum rt-383
RNA-Seq	339	1.8 (from 192,909 de novo assembled transcripts)	2782785570	96
Iso-Seq	0.246	3.2	86,174 (clustered, polished transcripts)	49
E. voratum CCMP421
RNA-Seq	2.8	1.7 (from 77,821 de novo assembled transcripts)	56003740	87	This was evaluated from MMETSP1110 (https://www.imicrobe.us/#/projects/104) but was not used in gene prediction due to poor quality.

## Sheet: ST2
Supplementary Table 2. Mapping rate of transcriptome reads on E. voratum genomes.
Transcripts	Genome assembly	Mapping rate (% reads)
E. voratum rt-383 Trinity-DN	E. voratum rt-383	96
E. voratum rt-383 IsoSeq	E. voratum rt-383	97
E. voratum rt-383 Trinity-DN	E. voratum RCC1521	97
E. voratum rt-383 IsoSeq	E. voratum RCC1521	98
E. voratum rt-383 Trinity-DN	E. voratum CCMP421	95
E. voratum rt-383 IsoSeq	E. voratum CCMP421	98
E. voratum RCC1521 Trinity-DN	E. voratum RCC1521	97
E. voratum RCC1521 IsoSeq	E. voratum RCC1521	98
E. voratum RCC1521 Trinity-DN	E. voratum rt-383	96
E. voratum RCC1521 IsoSeq	E. voratum rt-383	97
E. voratum RCC1521 Trinity-DN	E. voratum CCMP421	95
E. voratum RCC1521 IsoSeq	E. voratum CCMP421	98
E. voratum CCMP421 MMETSP	E. voratum CCMP421	54
E. voratum CCMP421 MMETSP	E. voratum RCC1521	53
E. voratum CCMP421 MMETSP	E. voratum rt-383	53

## Sheet: ST3
Supplementary Table 3. Mitochondrial genes recovered from the three E. voratum isolates in this study.
Isolate	Mitochondrial gene recovered	Number of scaffolds with gene	Average scaffold gDNA read coverage	Average scaffold GC content (%)	Average scaffold length (bp)
RCC1521	cox1	1	87	46	170538
RCC1521	cox3	2	1273.84	50.145	25814
RCC1521	cob	2	1031.18	48.69	57457.5
rt-383	cox1	12	82	43	36779
rt-383	cox3	7	226	42	32048
rt-383	cob	13	79	42	28978
CCMP421	cox1	4	86	46	10809
CCMP421	cox3	0	-	-	-
CCMP421	cob	1	568	39	14287

## Sheet: ST4
Supplementary Table 4. Plastid genes recovered from the three E. voratum isolates in this study.
Isolate	Plastid gene recovered	Number of scaffolds with gene	Average scaffold gDNA read coverage	Average scaffold GC content (%)	Average scaffold length (bp)
RCC1521	16S rRNA	3	1512.95	43.07	572
RCC1521	23S rRNA	11	5189.3	35.8	178744
RCC1521	atpA	1	11329	37.37	1849
RCC1521	atpB	1	11534.9	37.31	1367
RCC1521	petB	1	2021.64	40.19	765
RCC1521	petD	1	7981.24	37.04	1161
RCC1521	psaA	1	19531.4	38.33	2447
RCC1521	psaB	1	11288.9	38.21	2138
RCC1521	psbA	2	15051.9	38.88	715
RCC1521	psbB	2	9524.15	40.41	1037
RCC1521	psbC	1	12377.9	39.48	1649
RCC1521	psbD	2	6491.14	39.4	903.5
RCC1521	psbE	1	5218.83	35.75	607
rt-383	16S	2	6376.59	42.42	1725.5
rt-383	23S	8	12702.4	36.23	197978
rt-383	atpA	2	13590.1	48.02	9879
rt-383	atpB	2	19085.1	37.15	1039
rt-383	petB	1	37245.7	37.08	1041
rt-383	petD	1	21162	37.06	1128
rt-383	psaA	1	45565.9	38.29	2476
rt-383	psaB	2	21277.7	37.86	1212.5
rt-383	psbA	2	37785.1	39.24	852.5
rt-383	psbB	2	25039.4	40.59	1129.5
rt-383	psbC	1	29612.1	39.46	1627
rt-383	psbD	2	15800.6	39.08	931.5
rt-383	psbE	1	19799.5	37.03	1388
CCMP421	16S	3	13377.7	49.31	5987.7
CCMP421	23S	11	14670.5	55	5214.9
CCMP421	atpA	1	20134.9	37.12	1751
CCMP421	atpB	2	18479.1	37.65	648
CCMP421	petB	1	25366.5	37.84	1308
CCMP421	petD	2	9416.93	37.3	827
CCMP421	psaA	2	7920.3	37.93	1355
CCMP421	psaB	1	9076.19	38.22	1999
CCMP421	psbA	2	11860.4	37.76	794.5
CCMP421	psbB	3	13035.5	40.73	672.7
CCMP421	psbC	2	13094.4	39.95	836
CCMP421	psbD	1	4897.29	36.34	388
CCMP421	psbE	1	16392.3	36.64	1228
CCMP421	Empty minicircle	0	3126	44	1350

## Sheet: ST5
Supplementary Table 5. Statistics of CLC short-read only genome assemblies of E. voratum for analysis of plastid genomic sequences.
Statistics	RCC1521	rt-383	CCMP421
Number of scaffolds	192825	210981	358959
N50 (Kb)	17.2	18.2	8
Total size (Mb)	897.6	944	835.4

## Sheet: ST6
Supplementary Table 6. Protein sequences used to guide ab initio prediction of protein-coding genes.
Isolate	Num of sequences	Source
Cladocopium_goreaui	39006	Chen et al. (2020) Journal of Phycology 56: 6-10.
Cladocopium_C15	22508	Robbins et al. (2019) Nature Microbiology 4: 2090-2100.
Cladocopium_sp._C92	33421	Chen et al. (2020) Journal of Phycology 56: 6-10.
Fugacium_kawagutii	31520	Chen et al. (2020) Journal of Phycology 56: 6-10.
Breviolum_minutum	32803	Chen et al. (2020) Journal of Phycology 56: 6-10.
Symbiodinium_microadriaticum CCMP2467	29728	Chen et al. (2020) Journal of Phycology 56: 6-10.
Symbiodinium_microadriaticum_04-503SCI.03	38462	González-Pech et al. (2021) BMC Biology 19: 73.
Symbiodinium_microadriaticum_CassKB8	42652	González-Pech et al. (2021) BMC Biology 19: 73.
Symbiodinium_necroappetens CCMP2469	35672	González-Pech et al. (2021) BMC Biology 19: 73.
Symbiodinium_linucheae CCMP2456	32053	González-Pech et al. (2021) BMC Biology 19: 73.
Symbiodinium_tridacnidorum_Sh18	25808	Chen et al. (2020) Journal of Phycology 56: 6-10.
Symbiodinium_tridacnidorum_CCMP2592	45474	González-Pech et al. (2021) BMC Biology 19: 73.
Symbiodinium_natans_CCMP2548	35270	González-Pech et al. (2021) BMC Biology 19: 73.
Symbiodinium_pilosum_CCMP2461	23437	González-Pech et al. (2021) BMC Biology 19: 73.
Polarella_glacialis CCMP1383	58232	Stephens et al. (2020) BMC Biology 18: 56.
Polarella_glacialis CCMP2088	51713	Stephens et al. (2020) BMC Biology 18: 56.
Total	577759
This "Suessiales_pep" dataset is the same as Table S7 in Chen et al. (2022) Microorganisms 10: 1662.

## Sheet: ST7
Supplementary Table 7. Statistics of dinoflagellate genomes used in this study.
Species	Species authority	Reference for species description	Lifestyle	Family, Order	Group	Scaffolds	Genome assembly size (Gb)	Estimated haploid genome size (Gb)	Scaffold N50 length (Kb)	Reference for the predicted genes used in this study	Number of predicted genes	BUSCO genome v5.1.2 alveolata_odb10 (%)	GO-annotated genes (%)	Reference for genome size estimation
Breviolum minutum Mf1.05b.01	(LaJeunesse, J.E.Parkinson & J.D.Reimer) J.E.Parkinson & LaJeunesse 2018	LaJeunesse et al. (2018) Current Biology 28: 2570-80.	Symbiotic	Symbiodiniaceae, Suessiales	S2	21898	0.6	1.5	125	Chen et al. (2020) Journal of Phycology 56: 6-10.	32803	62.5	54.0255	Shoguchi et al. (2013) Current Biology 23: 1399-1408.
Cladocopium proliferum SCF055 (formerly Clacodopium goreaui SCF055)	LaJeunesse, C. C. Butler, Nitschke & van Oppen 2023	Butler et al. (2023) Journal of Phycology 59: 698-711.	Symbiotic	Symbiodiniaceae, Suessiales	S2	6843	1.2	1.3	354	Chen et al. (2022) Microorganisms 10: 1662.	45325	66.7	50.4931	Chen et al. (2022) Microorganisms 10: 1662.
Cladocopium sp. C15	LaJeunesse & H.J.Jeong 2018	LaJeunesse et al. (2018) Current Biology 28: 2570-80.	Symbiotic	Symbiodiniaceae, Suessiales	S2	34589	0.6	1	51	Robbins et al. (2019) Nature Microbiology 4: 2090-2100.	22508	51.5	50.0622	Robbins et al. (2019) Nature Microbiology 4: 2090-2100.
Cladocopium sp. C92	LaJeunesse & H.J.Jeong 2018	LaJeunesse et al. (2018) Current Biology 28: 2570-80.	Symbiotic	Symbiodiniaceae, Suessiales	S2	6685	0.7	0.7	248	Chen et al. (2020) Journal of Phycology 56: 6-10.	33421	50.3	49.3163	Shoguchi et al. (2018) BMC Genomics 19: 458.
Durusdinium trenchii CCMP2556	(LaJeunesse) LaJeunesse 2018	LaJeunesse et al. (2018) Current Biology 28: 2570-80.	Symbiotic	Symbiodiniaceae, Suessiales	S2	29137	1.7	1.1	774	Dougan et al. (2022) bioRxiv 2022.04.10.487810.	55799	61.4	51.9095	Dougan et al. (2022) bioRxiv 2022.04.10.487810.
Durusdinium trenchii SCF082	(LaJeunesse) LaJeunesse 2018	LaJeunesse et al. (2018) Current Biology 28: 2570-80.	Symbiotic	Symbiodiniaceae, Suessiales	S2	44682	1.6	1.7	398	Dougan et al. (2022) bioRxiv 2022.04.10.487810.	53519	88.9	54.5246	Dougan et al. (2022) bioRxiv 2022.04.10.487810.
Fugacium kawagutii CCMP2468	LaJeunesse 2018	LaJeunesse et al. (2018) Current Biology 28: 2570-80.	Symbiotic?	Symbiodiniaceae, Suessiales	S2	29213	0.9	1.1	13533	Li et al. (2020) Microorganisms 8: 102.	45192	63.8	55.2177	Li et al. (2020) Microorganisms 8: 102.
Effrenium voratum RCC1521	(H.J.Jeong, S.Y.Lee, N.S.Kang & LaJeunesse) LaJeunesse & H.J.Jeong 2018	LaJeunesse et al. (2018) Current Biology 28: 2570-80.	Free-living	Symbiodiniaceae, Suessiales	Ev	3881	1.2	1.4	720	This study	32108	59.1	81.718	This study
Effrenium voratum rt-383	(H.J.Jeong, S.Y.Lee, N.S.Kang & LaJeunesse) LaJeunesse & H.J.Jeong 2018	LaJeunesse et al. (2018) Current Biology 28: 2570-80.	Free-living	Symbiodiniaceae, Suessiales	Ev	11607	1.3	1.2	252	This study	39878	62	77.3	This study
Effrenium voratum CCMP421	(H.J.Jeong, S.Y.Lee, N.S.Kang & LaJeunesse) LaJeunesse & H.J.Jeong 2018	LaJeunesse et al. (2018) Current Biology 28: 2570-80.	Free-living	Symbiodiniaceae, Suessiales	Ev	38022	1.1	1.9	304	This study	32615	55	78.3964	This study
Symbiodinium linucheae CCMP2456	(Trench & Thinh) LaJeunesse 2018	LaJeunesse et al. (2018) Current Biology 28: 2570-80.	Symbiotic	Symbiodiniaceae, Suessiales	S1	37772	0.7	0.9	58	González-Pech et al. (2021) BMC Biology 19: 73.	32053	62.6	47.7397	González-Pech et al. (2021) BMC Biology 19: 73.
Symbiodinium microadriaticum 04-503SCI.03	LaJeunesse 2017	LaJeunesse (2017) Journal of Phycology 53: 1109-14; LaJeunesse et al. (2018) Current Biology 28: 2570-80	Symbiotic	Symbiodiniaceae, Suessiales	S1	57558	0.8	1.1	50	González-Pech et al. (2021) BMC Biology 19: 73.	38462	76.6	50.494	González-Pech et al. (2021) BMC Biology 19: 73.
Symbiodinium microadriaticum CassKB8	LaJeunesse 2017	LaJeunesse (2017) Journal of Phycology 53: 1109-14; LaJeunesse et al. (2018) Current Biology 28: 2570-80	Symbiotic	Symbiodiniaceae, Suessiales	S1	67937	0.8	1.1	43	González-Pech et al. (2021) BMC Biology 19: 73.	42652	90.6	53.2636	González-Pech et al. (2021) BMC Biology 19: 73.
Symbiodinium microadriaticum CCMP2467	LaJeunesse 2017	LaJeunesse (2017) Journal of Phycology 53: 1109-14; LaJeunesse et al. (2018) Current Biology 28: 2570-80	Symbiotic	Symbiodiniaceae, Suessiales	S1	94	0.7	1.1	9963	Nand et al. (2021) Nature Genetics 53: 618-629.	48337	60.9	46.6413	Aranda et al. (2016) Scientific Reports 6: 39734.
Symbiodinium natans CCMP2548	Gert Hansen & Daugbjerg 2009	Hansen & Daugbjerg (2009) Journal of Phycology 45: 251-65; LaJeunesse et al. (2018) Current Biology 28: 2570-80	Free-living	Symbiodiniaceae, Suessiales	S1	2855	0.8	0.7	611	González-Pech et al. (2021) BMC Biology 19: 73.	35270	62	47.3263	González-Pech et al. (2021) BMC Biology 19: 73.
Symbiodinium necroappetens CCMP2469	LaJeunesse, S.Y.Lee, N.Knowlton & H.J.Jeong 2015	LaJeunesse (2017) Journal of Phycology 53: 1109-14; LaJeunesse et al. (2018) Current Biology 28: 2570-80	Symbiotic	Symbiodiniaceae, Suessiales	S1	104583	0.8	1	15	González-Pech et al. (2021) BMC Biology 19: 73.	35672	59.7	46.8379	González-Pech et al. (2021) BMC Biology 19: 73.
Symbiodinium pilosum CCMP2461	Trench & R.J.Blank ex LaJeunesse 2017	LaJeunesse (2017) Journal of Phycology 53: 1109-14; LaJeunesse et al. (2018) Current Biology 28: 2570-80	Free-living	Symbiodiniaceae, Suessiales	S1	48302	1.1	2	62	González-Pech et al. (2021) BMC Biology 19: 73.	23437	59.6	47.8048	González-Pech et al. (2021) BMC Biology 19: 73.
Symbiodinium tridacnidorum CCMP2592	S.Y.Lee, H.J.Jeong, N.S.Kang & LaJeunesse 2017	Lee et al. (2015) European Journal of Phycology 50: 155-72; LaJeunesse et al. (2018) Current Biology 28: 2570-80	Symbiotic	Symbiodiniaceae, Suessiales	S1	6245	1.1	1.3	651	González-Pech et al. (2021) BMC Biology 19: 73.	45474	66.6	43.0708	González-Pech et al. (2021) BMC Biology 19: 73.
Symbiodinium tridacnidorum Sh18	S.Y.Lee, H.J.Jeong, N.S.Kang & LaJeunesse 2017	Lee et al. (2015) European Journal of Phycology 50: 155-72; LaJeunesse et al. (2018) Current Biology 28: 2570-80	Symbiotic	Symbiodiniaceae, Suessiales	S1	16175	0.8	0.8	132	González-Pech et al. (2021) BMC Biology 19: 73.	25808	57.3	55.9478	Not available
Polarella glacialis CCMP1383	M.Montresor, G.Procaccini & D.K.Stoecker 1999	Montresor et al. (1999) Journal of Phycology 35: 186-97.	Free-living	Suessiaceae, Suessiales	Po	33494	3	1.5	170	Stephens et al. (2020) BMC Biology 18: 56.	58232	57.9	49.5913	Stephens et al. (2020) BMC Biology 18: 56.
Polarella glacialis CCMP2088	M.Montresor, G.Procaccini & D.K.Stoecker 1999	Montresor et al. (1999) Journal of Phycology 35: 186-97.	Free-living	Suessiaceae, Suessiales	Po	37768	2.8	1.3	129	Stephens et al. (2020) BMC Biology 18: 56.	51713	58.4	49.4112	Stephens et al. (2020) BMC Biology 18: 56.
Prorocentrum cordatum CCMP1329*	(Ostenfeld) J.D.Dodge 1976	Dodge (1976) Botanical Journal of the Linnean Society 71: 103-125.	Free-living	Prorocentraceae, Prorocentrales	P. cordatum (not grouped)	22724	4.1	4.8	349	Dougan et al. (2022) bioRxiv 2022.07.25.501386.	85849			Dougan et al. (2022) bioRxiv 2022.07.25.501386.
Amphidinium gibbosum*	(L.Maranda & Y.Shimizu) Flø Jørgensen & Shauna Murray 2004	Murray et al. (2004) Journal of Phycology 40: 366-382.	Free-living	Amphidiniaceae, Amphidiniales	A. gibbosum (not grouped)	4221750	7.6	6.3	150	Beedessee et al. (2020) BMC Biology 18: 139.	85139			Beedessee et al. (2020) BMC Biology 18: 139.
*: only used as a distant dinoflagellate example for comparing genomic features such as gene length and GC content, and was not part of any statistical analyses.

## Sheet: ST8
Supplementary Table 8. Data source and genome size estimates of other dinoflagellates.
Isolate	Number of protein sequences	Reference	URL of data source	Estimated genome size (Gb)	Reference for estimated genome size
Amphidinium gibbosum*	87981	Beedessee et al. 2020	https://marinegenomics.oist.jp/amphidinium/viewer/download?project_id=83	6.3	Beedessee et al. 2020
Amoebophyra ceratii	19925	John et al. 2019	https://doi.org/10.1126/sciadv.aav1110	0.1	John et al. 2019
Alexandrium tamarense CCMP1771 MMETSP0384	125049	Johnson et al. 2019	https://doi.org/10.5281/zenodo.746048	200	Hou & Lin 2009
Gymnodinium catenum MMETSP0784	75205	Johnson et al. 2019	https://doi.org/10.5281/zenodo.746048	-	-
Noctiluca scintillans MMETSP0253	47180	Johnson et al. 2019	https://doi.org/10.5281/zenodo.746048	-	-
Heterocapsa rotundata MMETSP0503	53232	Johnson et al. 2019	https://doi.org/10.5281/zenodo.746048	-	-
Dinophysis acuminata MMETSP0797	45012	Johnson et al. 2019	https://doi.org/10.5281/zenodo.746048	-	-
Gambierdiscus australes MMETSP0766	57944	Johnson et al. 2019	https://doi.org/10.5281/zenodo.746048	33	Kohli et al. 2015
Karenia brevis MMETSP0573	56420	Johnson et al. 2019	https://doi.org/10.5281/zenodo.746048	100	Rizzo et al. 1982
Oxyrrhis marina MMETSP0468	70144	Johnson et al. 2019	https://doi.org/10.5281/zenodo.746048	55	Sato & Kato 2009
Perdinium aciculiferum MMETSP0370	67471	Johnson et al. 2019	https://doi.org/10.5281/zenodo.746048	-	-
Prorocentrum cordatum*	85849	Dougan et al. 2022b	https://doi.org/10.48610/bc851b7	4.8	Dougan et al. 2022b
*: included also in Supplementary Table 7. Total combined 33 taxa in Supplementary Tables 7 and 8.

## Sheet: ST9
Supplementary Table 9. Genome size estimates from k-mer distribution plots.
Isolate	k-mer size	Genome size estimate (bp)
E. voratum rt-383	17	1133372402
	19	1151572715
	21	1171616161
	23	1190609242
	25	1208440381
	27	1215414278
	29	1221325014
	31	1237123441
	Average	1191184204
E. voratum RCC1521	17	1379139331
	19	1407961306
	21	1428205403
	23	1447077601
	25	1454705758
	27	1471226459
	29	1476133608
	31	1491136521
	Average	1444448248
E. voratum CCMP421	17	1540229989
	19	1678334407
	21	1777084800
	23	1879112273
	25	1900441212
	27	1991683644
	29	2080440709
	31	2073419530
	Average	1865093321

## Sheet: ST10
Supplementary Table 10. Gene prediction statistics of the three E. voratum isolates generated in this study.
	rt-383	RCC1521	CCMP421
Number of genes including isoforms	53201	43853	44005
Average CDS length (kb)	1.45	1.61	1.42
Number of genes	39878	32108	32615
Number of genomes scaffolds on which predicted genes were found	8509	3113	9921
Average gene length (kb)	18.3	22.6	18.8
GC-content of CDS (%)	60.8	61	61.1
Average number of introns per gene	16	18	17
Average intron length (kb)	1	1.11	0.97
Splice donors (%): AT, GA, GC, GT	0.00, 16.65, 67.49, 15.85	0.00, 16.38, 67.92, 15.68	0, 16.18, 67.70, 16.12
Splice acceptors (%): AG|G, AG|T, AC|C, AC|T, AC|A, AC|G, AG|A, AG|C	96.72, 0.90, 0.00, 0.00, 0.00, 0.00, 1.85, 0.53	96.67, 0.91, 0.00, 0.00, 0.00, 0.00, 1.85, 0.54	96.42, 0.97, 0.00, 0.00, 0.00, 0.00, 1.94, 0.66
SwissProt 2022_01 full-length* (% of all Swiss hits)	31.6735	32.0799	28.7288
SwissProt 2022_01 hits** (%)	36.1578	39.9215	35.358
Trembl_2022_01 hits** (%) minus SwissProt hits	53.3327	51.252	54.5822
Unannotated proteins (%)	10.5096	8.82646	10.0598
Genes with transcript support (%)	87.4041	83.7424	88.2661
GO-annotated genes (UniProt2022_01 to GO Dec 2022)	77.3384	81.718	78.3964
*Full-length: SwissProt hit with ≥ 90 % subject cover, e-value < 10e-5 and query/subject cover ≥ 50 %
**Hits: e-value < 10e-5 and query/subject cover ≥ 50 %

[truncated: 7 more sheets: ST11, ST12, ST13, ST14, ST15, ST16, ST17]
